# Supplementary material for: Cardiothoracic Transplant Surgery and Enhanced Recovery: Recent Advances and Perspectives
Source: J Clin Med. 2026 Feb 3;15(3):1179. doi: 10.3390/jcm15031179 (PMC12898057; doi:10.3390/jcm15031179)
Supplement: Supplementary file 1 [file jcm-15-01179-s001.zip]

Archive with 1 entries (1 files):
- jcm-4099341-supplementary.pdf
